# Supplementary material for: Comparative Transcriptome Analysis Reveals That WSSV IE1 Protein Plays a Crucial Role in DNA Replication Control
Source: Int J Mol Sci. 2022 Jul 25;23(15):8176. doi: 10.3390/ijms23158176 (PMC9330391; doi:10.3390/ijms23158176)
Supplement: Supplementary file 1 [file ijms-23-08176-s001.zip]

Archive with 4 entries (4 files):
- Table S1.xlsx
- Table S2.xlsx
- Table S3.xlsx
- Table S4.pdf
