# Supplementary material for: Comparative Transcriptome Analysis Reveals That WSSV IE1 Protein Plays a Crucial Role in DNA Replication Control
Source: Int J Mol Sci. 2022 Jul 25;23(15):8176. doi: 10.3390/ijms23158176 (PMC9330391; doi:10.3390/ijms23158176)
Supplement: Supplementary file 1 [file ijms-23-08176-s001.zip › Table S1.xlsx]

## Sheet: Table S1
Table S1 Summary of transcriptome data for the WSSV-infected shrimp after IE1 knockdown or not
Sample	Raw reads (n)	Raw bases (nt)	Clean reads (nt)	Clean bases (nt)	Error rate(%)	Q20(%)	Q30(%)	GC content(%)
dsRNA_EGFP_1	44246310	6681192810	43385342	6449451184	0.0273	97.07	92.08	48.58
dsRNA_EGFP_2	42277952	6383970752	41483028	6151127725	0.0272	97.14	92.16	48.71
dsRNA_EGFP_3	42732444	6452599044	41884750	6230927708	0.0275	96.99	91.89	48.13
dsRNA_IE1_1	43266862	6533296162	42484768	6289598600	0.0271	97.15	92.24	48.58
dsRNA_IE1_2	41822696	6315227096	40940850	6074742879	0.0277	96.92	91.72	48.62
dsRNA_IE1_3	45243574	6831779674	44373444	6592890146	0.0271	97.12	92.22	48.54
Total	259589838	39198065538	254552182	37788738242	0.0273167	97.065	92.0517	48.5267
