# Supplementary material for: Comparative Transcriptome Analysis Reveals That WSSV IE1 Protein Plays a Crucial Role in DNA Replication Control
Source: Int J Mol Sci. 2022 Jul 25;23(15):8176. doi: 10.3390/ijms23158176 (PMC9330391; doi:10.3390/ijms23158176)
Supplement: Supplementary file 1 [file ijms-23-08176-s001.zip › Table S2.xlsx]

## Sheet: Table S2
Table S2 Annotation of unigenes/transcripts from transcriptome
	GO	KEGG	COG	NR	Swiss-Prot	Pfam	Total annotation	Total
unigenes number (percent)	3467(0.1859)	9621(0.5158)	14166(0.7595)	15262(0.8183)	12589(0.6749)	12921(0.6927)	15794(0.8468)	18652(1.0)
transcripts number (percent)	4551(0.1865)	13064(0.5353)	19026(0.7796)	20382(0.8352)	17164(0.7033)	17604(0.7214)	21077(0.8637)	24404(1.0)
