# Supplementary material for: Comparative Transcriptome Analysis Reveals That WSSV IE1 Protein Plays a Crucial Role in DNA Replication Control
Source: Int J Mol Sci. 2022 Jul 25;23(15):8176. doi: 10.3390/ijms23158176 (PMC9330391; doi:10.3390/ijms23158176)
Supplement: Supplementary file 1 [file ijms-23-08176-s001.zip › Table S3.xlsx]

## Sheet: Sheet1
Table S3 Summary of the identified DEGs between dsRNA-IE1 and dsRNA-EGFP
Gene_id	Gene name	Gene description	FC(ds_IE1/dsEGFP)	Log2FC(dsRNA-IE1/dsRNA-EGFP)	P value	Significant	Regulate	dsRNA-EGFP_1	dsRNA-EGFP_2	dsRNA-EGFP_3	dsRNA-IE1_1	dsRNA-IE1_2	dsRNA-IE1_3	dsRNA-EGFP	dsRNA-IE1
gene27532	LOC113830042	caspase-8-like	2.808	1.48963	2.37638e-09	yes	up	2.98	2.05	4.2	8.29	8.94	7.04	3.07667	8.09
gene28758	LOC113800681	inversin-A-like	255.258	7.99582	6.42746e-08	yes	up	0	0	0	1.65	0.58	2.85	0	1.69333
gene11815	LOC113812624	sulfotransferase 1C4-like	51.856	5.69643	5.22632e-07	yes	up	0	0.14	0	1.3	2.68	3.27	0.0466667	2.41667
gene18579	LOC113820161	chorion peroxidase-like	2.001	1.00098	1.72753e-06	yes	up	16.59	12.76	20.41	34.1	24.34	31.57	16.5867	30.0033
gene6242	LOC113806448	heme-binding protein 1-like, transcript variant X2	3.167	1.663	2.6659e-06	yes	up	6.6	7.39	7.82	33.04	14.85	17.94	7.27	21.9433
gene9503	LOC113810030	gamma-butyrobetaine dioxygenase-like	2.551	1.35091	3.09321e-06	yes	up	3.4	2.53	6.25	10.56	6.69	8.34	4.06	8.53
gene30657	LOC113802754	venom protein 302-like	3.3	1.72259	8.26798e-06	yes	up	118.99	73.45	75.47	533.84	188.24	161.94	89.3033	294.673
gene5722	LOC113805910	uncharacterized LOC113805910	9.942	3.31359	1.00833e-05	yes	up	4.61	11	2.68	129.09	15.22	50.13	6.09667	64.8133
gene898	LOC113809272	uncharacterized LOC113809272	2.743	1.45601	1.05132e-05	yes	up	6.86	21.45	31.38	74.48	56.81	60.82	19.8967	64.0367
gene10282	LOC113810910	bindin-like, transcript variant X1	4.467	2.15916	1.49678e-05	yes	up	382.91	511.48	387.28	3508.15	1095.88	752.04	427.223	1785.36
gene4715	LOC113804729	golgin subfamily A member 6-like protein 6	3.312	1.72782	2.24447e-05	yes	up	5.73	4.33	4.82	26.28	6.95	13.77	4.96	15.6667
gene10280	LOC113810906	uncharacterized LOC113810906, transcript variant X1	2.597	1.37685	4.51588e-05	yes	up	99.05	96.69	91.71	230.48	162.55	266.93	95.8167	219.987
gene11508	LOC113812270	uncharacterized LOC113812270	3.414	1.77142	4.86475e-05	yes	up	13.99	14.43	19.29	40.14	24.61	79.04	15.9033	47.93
gene30059	LOC113802122	inversin-B-like	83.261	6.37957	5.78097e-05	yes	up	0	0	0.02	1.65	0.34	4.9	0.00666667	2.29667
gene22360	LOC113824319	ADP-ribosylation factor-like protein 4D, transcript variant X3	2.109	1.07663	8.35764e-05	yes	up	6.82	5.01	9.04	19.92	10.03	10.61	6.95667	13.52
gene10559	LOC113811209	uncharacterized LOC113811209	6.661	2.73564	8.3879e-05	yes	up	0.68	0.45	0.8	1.45	1.28	8.42	0.643333	3.71667
gene19582	LOC113821268	uncharacterized LOC113821268	4.803	2.26387	8.61353e-05	yes	up	0.27	0.19	0.63	1.42	1.11	1.9	0.363333	1.47667
gene13249	LOC113814204	uncharacterized LOC113814204	4.959	2.31005	9.11677e-05	yes	up	3.54	4.9	13.83	17.85	65.99	15.37	7.42333	33.07
gene23324	LOC113825375	uncharacterized LOC113825375	4.048	2.01725	0.000111398	yes	up	6.68	4	3.61	11.37	16.86	23.51	4.76333	17.2467
gene14828	LOC113815972	protein unc-13 homolog 4B-like	3.84	1.94092	0.00013023	yes	up	1.98	1.19	1.77	4.66	2.22	9.72	1.64667	5.53333
gene25377	LOC113827666	uncharacterized LOC113827666	4.25	2.0875	0.000176	yes	up	0.72	1.06	1.41	4.76	2.03	4.99	1.06333	3.92667
gene10278	LOC113810905	holotricin-3-like, transcript variant X1	3.489	1.80269	0.000250887	yes	up	415.98	855.23	362.34	3337.67	1636.08	985.56	544.517	1986.44
gene24025	LOC113826144	titin-like	3.136	1.64884	0.000286988	yes	up	12.14	12.42	8.87	40.12	18.03	52.69	11.1433	36.9467
gene2872	LOC113801166	glutathione S-transferase Mu 1-like	16.713	4.06287	0.00035618	yes	up	0.21	0.2	0.24	1.07	1.17	6.93	0.216667	3.05667
gene17053	LOC113818444	open rectifier potassium channel protein 1-like, transcript variant X1	2.531	1.33974	0.000506802	yes	up	6.67	5.97	7.85	13.45	9.83	22.97	6.83	15.4167
gene8546	LOC113808996	uncharacterized LOC113808996, transcript variant X2	2.674	1.41906	0.000511289	yes	up	2171.08	2783.93	2076.26	10444	4071.15	3691.98	2343.76	6069.03
gene15974	LOC113817246	uncharacterized LOC113817246, transcript variant X6	2.216	1.14789	0.000624862	yes	up	9.47	3.86	7.92	11.57	14.72	12.05	7.08333	12.78
gene5952	LOC113806128	sushi, von Willebrand factor type A, EGF and pentraxin domain-containing protein 1-like	31.859	4.99362	0.000843467	yes	up	0.02	0.01	0	1.51	0.06	0.13	0.01	0.566667
gene24337	LOC113826501	integumentary mucin C.1-like, transcript variant X2	2.863	1.51764	0.000847796	yes	up	98.85	31.8	110.02	256.74	84.64	245.41	80.2233	195.597
gene26819	LOC113829244	MAM and LDL-receptor class A domain-containing protein 1-like	14.847	3.89207	0.000864546	yes	up	0	0	0.12	0.33	0.69	0.47	0.04	0.496667
gene26427	LOC113828815	golgin subfamily A member 6-like protein 2	3.093	1.62882	0.000921091	yes	up	8.4	5.41	2.49	19.35	20.29	9.53	5.43333	16.39
gene15470	LOC113816655	uncharacterized LOC113816655	3.331	1.73608	0.00103283	yes	up	104.97	121.06	95.36	574.57	227.88	186.02	107.13	329.49
gene13101	LOC113814033	protein unc-13 homolog D-like	2.618	1.38865	0.00107191	yes	up	2.84	1.03	2.38	3.76	4.23	6.16	2.08333	4.71667
gene20942	LOC113822746	MFS-type transporter SLC18B1-like	4.285	2.09933	0.00127759	yes	up	0.36	0.15	0.29	0.66	1.41	0.96	0.266667	1.01
gene1140	LOC113812008	uncharacterized LOC113812008	5.761	2.52636	0.00132544	yes	up	1.41	1.18	0.78	12.86	2.3	5.87	1.12333	7.01
gene3867	LOC113803783	uncharacterized LOC113803783	3.614	1.85341	0.00134001	yes	up	49.62	52.16	44.93	122.16	48.52	295.57	48.9033	155.417
gene3146	LOC113802990	inactive hydroxysteroid dehydrogenase-like protein 1	6.212	2.63514	0.00138138	yes	up	0.45	0.17	0.4	1.88	1.61	2.05	0.34	1.84667
gene20881	LOC113822700	uncharacterized LOC113822700, transcript variant X1	2.136	1.09474	0.00139126	yes	up	2.62	2.59	3.56	8.61	5.19	3.75	2.92333	5.85
gene11373	LOC113812118	ankyrin repeat domain-containing protein 17-like	114.778	6.84271	0.00146493	yes	up	0	0	0	0.02	0.02	1.2	0	0.413333
gene21873	LOC113823796	uncharacterized LOC113823796	2.055	1.03912	0.00168315	yes	up	7.09	3.62	5.65	10.24	7.74	12.19	5.45333	10.0567
gene21874	LOC113823803	uncharacterized LOC113823803	2.805	1.48822	0.00172541	yes	up	0.97	0.76	2.03	2.65	3.13	4.13	1.25333	3.30333
gene13256	LOC113814208	long-chain-fatty-acid--CoA ligase ACSBG2-like, transcript variant X2	2.102	1.07166	0.0017382	yes	up	10.83	13.84	22.18	20.51	58.45	26.69	15.6167	35.2167
gene24428	LOC113826597	uncharacterized LOC113826597	2.757	1.46299	0.001794	yes	up	12.15	4.18	6.53	28.66	12.83	7.1	7.62	16.1967
gene24925	LOC113827142	proline-rich protein 36-like	2.314	1.2101	0.00193632	yes	up	1.62	1.14	0.86	2.88	2.56	2.47	1.20667	2.63667
gene7507	LOC113807837	cytochrome P450 3A13-like	11.267	3.49398	0.0019657	yes	up	0.21	0.2	0.04	0.29	0.57	3.74	0.15	1.53333
gene27630	LOC113830151	uncharacterized LOC113830151	80.745	6.33529	0.00212458	yes	up	0	0	0.12	0	0.55	7.41	0.04	2.65333
gene6999	LOC113807283	ovochymase-2-like	26.857	4.74722	0.0021329	yes	up	0.03	0	0.03	0.18	0.15	0.81	0.02	0.38
gene26642	LOC113829061	protein FAM151B-like	2.656	1.40916	0.00235851	yes	up	21.75	23.01	20.73	61.65	23.01	65.2	21.83	49.9533
gene16131	LOC113817420	dystrophin-like, transcript variant X1	2.331	1.22092	0.00243541	yes	up	1.5	1.89	3.29	3.93	2.69	5.72	2.22667	4.11333
gene5183	LOC113805233	mutS protein homolog 4-like	55.466	5.79354	0.00259681	yes	up	0	0	0	0.25	0.25	0.03	0	0.176667
gene8547	LOC113808997	penaeidin-3a-like	2.293	1.19743	0.00264483	yes	up	5015.79	4582.13	2548.09	16155.5	8181.47	6016.59	4048.67	10117.8
gene24600	LOC113826787	aminomethyltransferase, mitochondrial-like	2.336	1.22383	0.00265319	yes	up	0.97	0.58	1.08	2.03	1.22	2.21	0.876667	1.82
gene21930	LOC113823847	TRPM8 channel-associated factor 2-like, transcript variant X1	3.563	1.83311	0.00265785	yes	up	2.63	1.39	1.32	13.63	2.88	1.45	1.78	5.98667
gene23648	LOC113825727	clavesin-2-like	19.545	4.28872	0.00296343	yes	up	0.08	0	0.07	0.25	0.16	2.17	0.05	0.86
gene9454	LOC113809989	queuosine salvage protein-like	2.554	1.35279	0.00303485	yes	up	0.94	0.85	1.67	1.63	3.57	2.55	1.15333	2.58333
gene15461	LOC113816684	glutathione peroxidase-like	2.917	1.54466	0.00307774	yes	up	31.66	52.97	29.6	222.02	51.68	66.15	38.0767	113.283
gene17329	LOC113818752	myosin-6-like, transcript variant X1	4.249	2.08709	0.00319678	yes	up	0.92	1.43	0.92	9.32	0.93	3.85	1.09	4.7
gene16404	LOC113817723	alpha-amylase 1-like	6.394	2.67675	0.00324033	yes	up	6.56	2.22	1	7.75	4.2	41.51	3.26	17.82
gene30104	LOC113802181	sulfotransferase 1 family member D1-like	12.896	3.6889	0.0032838	yes	up	0.1	0.23	0.8	0.15	0.63	10.19	0.376667	3.65667
gene26189	LOC113828552	sulfotransferase 1A3-like, transcript variant X1	15.526	3.95659	0.003348	yes	up	0.05	0.26	0.12	0.5	0.11	5.39	0.143333	2
gene21956	LOC113823874	uncharacterized LOC113823874	45.7	5.51413	0.00355923	yes	up	0	0	0	0.6	0.3	0.74	0	0.546667
gene22304		-	5.011	2.32497	0.00372535	yes	up	0.22	0.27	0.28	0.42	1	2.09	0.256667	1.17
gene6248	LOC113806456	transportin-1-like	30.83	4.94625	0.00394801	yes	up	0	0.17	0	3.2	0.85	0.8	0.0566667	1.61667
gene6245	LOC113806449	translation initiation factor IF-2-like, transcript variant X1	16.639	4.05646	0.00400077	yes	up	0.05	0.04	0.2	0.14	0.18	3.31	0.0966667	1.21
gene26983	LOC113829437	MAP7 domain-containing protein 2-like	3.232	1.69264	0.00409613	yes	up	1.85	1.88	6.03	10.2	9.63	7.31	3.25333	9.04667
gene255	LOC113825626	glutamate decarboxylase-like	2.03	1.02152	0.00419878	yes	up	2.28	1.5	3.81	3.23	4.34	5.61	2.53	4.39333
gene28398	LOC113800268	S-adenosylmethionine synthase-like	3.806	1.92811	0.00436412	yes	up	2.91	3.78	10.8	4.33	16.02	42.91	5.83	21.0867
gene26193	LOC113828560	uncharacterized LOC113828560	2.286	1.19311	0.00443745	yes	up	7.76	6.56	13.15	37.56	10.41	11.27	9.15667	19.7467
gene21562	LOC113823443	gastric triacylglycerol lipase-like	3.009	1.58937	0.00449504	yes	up	1.01	0.85	1.51	5.56	1.26	2.6	1.12333	3.14
gene18305	LOC113819849	uncharacterized LOC113819849	2.216	1.14823	0.00460492	yes	up	209.34	306.23	275.62	297.54	659.38	646.52	263.73	534.48
gene9493	LOC113810027	uncharacterized LOC113810027	2.23	1.15707	0.00552939	yes	up	7.09	3.81	6.85	14.41	5.35	15.46	5.91667	11.74
gene10050	LOC113810645	uncharacterized LOC113810645, transcript variant X1	2.249	1.16905	0.00553414	yes	up	4.06	1.69	1.98	6.95	4.2	4.91	2.57667	5.35333
gene7815	LOC113808183	uncharacterized LOC113808183	3.072	1.61894	0.00584309	yes	up	0.37	0.36	0.73	0.65	0.86	2.26	0.486667	1.25667
gene11455	LOC113812219	C-type lectin domain family 4 member G-like, transcript variant X1	2.403	1.26476	0.00587404	yes	up	8.4	7.9	11.19	20.4	7.85	30.45	9.16333	19.5667
gene18306	LOC113819845	uncharacterized LOC113819845	4.046	2.01665	0.00618429	yes	up	0.65	0.33	0.44	1.54	1.91	2.21	0.473333	1.88667
gene8131	LOC113808532	uncharacterized LOC113808532	98.942	6.62851	0.00643838	yes	up	0	0	0	0	0.08	3.41	0	1.16333
gene7468	LOC113807793	organic cation transporter protein-like	68.271	6.09321	0.00652779	yes	up	0	0	0	0.03	0.03	1.03	0	0.363333
gene1859	LOC113819874	uncharacterized LOC113819874	3.333	1.73688	0.00668913	yes	up	2.49	0.86	3.14	10.9	7.2	1.57	2.16333	6.55667
gene23754		-	96.92	6.59872	0.00680723	yes	up	0	0	0	0	0.06	2.79	0	0.95
gene13993	LOC113815038	sphingomyelin phosphodiesterase-like	2.767	1.46825	0.00705594	yes	up	1.66	2.87	1.28	12.05	3.38	4.15	1.93667	6.52667
gene15342	LOC113816546	uncharacterized LOC113816546, transcript variant X1	2.352	1.23388	0.00725136	yes	up	0.87	1.05	1.69	2.85	3.52	1.46	1.20333	2.61
gene4026	LOC113803966	integumentary mucin C.1-like	10.234	3.3553	0.00741462	yes	up	9.47	5.05	3.93	143.01	7.83	8.38	6.15	53.0733
gene23893	LOC113826006	uncharacterized LOC113826006, transcript variant X2	26.783	4.74325	0.00744109	yes	up	0	0.04	0.05	0.05	0.18	1.83	0.03	0.686667
gene10279	LOC113810909	uncharacterized LOC113810909, transcript variant X2	3.107	1.63537	0.00775482	yes	up	4.8	4.34	8.21	14.81	6.96	26.7	5.78333	16.1567
gene13517	LOC113814501	uncharacterized LOC113814501	14.553	3.86325	0.00811645	yes	up	0.19	0.03	0.04	0.2	0.03	2.85	0.0866667	1.02667
gene4540	LOC113804543	uncharacterized LOC113804543	34.732	5.11818	0.00814131	yes	up	0	0	0.21	0.19	0.09	4.86	0.07	1.71333
gene24665	LOC113826852	uncharacterized LOC113826852, transcript variant X1	5.118	2.35571	0.00830083	yes	up	13.28	8.6	10.98	23.91	15.52	104.02	10.9533	47.8167
gene456	LOC113804200	uncharacterized LOC113804200	2.177	1.12235	0.00851665	yes	up	74.51	33.76	71.9	217.03	103.84	41.72	60.0567	120.863
gene24229	LOC113826343	uncharacterized LOC113826343	88.831	6.47299	0.00858095	yes	up	0	0	0	0	0.03	1.34	0	0.456667
gene19960	LOC113821695	nuclear receptor subfamily 4 group A member 2-like, transcript variant X1	2.434	1.28339	0.00863961	yes	up	3.72	1.84	5.93	7.79	3.28	12.17	3.83	7.74667
gene20897	LOC113822715	uncharacterized LOC113822715	65.612	6.03588	0.00866024	yes	up	0	0	0	0	0.59	0.65	0	0.413333
gene4031	LOC113803961	uncharacterized LOC113803961	2.302	1.20297	0.00889276	yes	up	1.08	1.51	2.65	4.37	3.14	3.4	1.74667	3.63667
gene28396	LOC113800266	uncharacterized LOC113800266	2.014	1.00976	0.00936102	yes	up	4.62	2.07	4.81	11.52	4.38	5.28	3.83333	7.06
gene13106	LOC113814036	protein unc-13 homolog D-like	2.013	1.00903	0.0102732	yes	up	5.75	2.82	3.42	5.69	6.87	8.59	3.99667	7.05
gene19942	LOC113821653	multifunctional methyltransferase subunit TRM112-like protein	64.873	6.01955	0.0105481	yes	up	0	0	0	0	7.05	1.64	0	2.89667
gene3088	LOC113802924	protein piccolo-like	9.024	3.17379	0.0105618	yes	up	0.04	0.05	0.05	0.04	0.09	0.9	0.0466667	0.343333
gene8750	LOC113809211	moesin/ezrin/radixin homolog 1-like	18.277	4.19197	0.0107609	yes	up	0.1	0	0.34	0.2	0.2	5.44	0.146667	1.94667
gene15260	LOC113816459	pyruvate carboxylase, mitochondrial-like	2.028	1.02018	0.0107677	yes	up	3.85	6.95	10.94	18.36	16.03	7.04	7.24667	13.81
gene6182	LOC113806375	uncharacterized LOC113806375	43.561	5.44498	0.0109205	yes	up	0	0	0	0.06	0.1	0.49	0	0.216667
gene23523	LOC113825589	uncharacterized LOC113825589	2.955	1.56307	0.0110439	yes	up	14.77	8.37	11.75	49.6	23.14	21.69	11.63	31.4767
gene9400	LOC113809922	solute carrier family 46 member 3-like	2.564	1.35826	0.0113171	yes	up	3.69	4.47	2.35	10.53	3.48	11.02	3.50333	8.34333
gene13810	LOC113814818	uncharacterized LOC113814818	52.864	5.7242	0.0113461	yes	up	0	0	0.05	0	0.04	1.96	0.0166667	0.666667
gene30053	LOC113802120	26S proteasome non-ATPase regulatory subunit 10-like	41.02	5.35827	0.0114783	yes	up	0	0	0	0.26	0.13	0.85	0	0.413333
gene16002	LOC113817282	carboxypeptidase B-like	78.72	6.29866	0.011719	yes	up	0	0	0	0	0.05	1.83	0	0.626667
gene5533	LOC113805639	uncharacterized LOC113805639, transcript variant X2	2.753	1.46094	0.0118219	yes	up	8.62	2.59	12.14	38.44	13.6	7.02	7.78333	19.6867
gene26031	LOC113828382	proline-rich protein 36-like	3.012	1.59057	0.0122664	yes	up	0.47	0.43	0.72	1.64	0.47	2.2	0.54	1.43667
gene16361	LOC113817675	uncharacterized LOC113817675	2.252	1.17093	0.0123439	yes	up	0.93	0.6	2.01	3.12	1.46	2.37	1.18	2.31667
gene4622		-	10.456	3.38632	0.0125343	yes	up	0	0.15	0.22	0.62	0.09	2.51	0.123333	1.07333
gene9864	LOC113810400	uncharacterized LOC113810400	7.911	2.98382	0.0126292	yes	up	0	0.38	1.27	0.99	2.6	6.54	0.55	3.37667
gene24641	LOC113826835	treacle protein-like	2.151	1.10506	0.0132113	yes	up	0.32	0.26	0.42	0.88	0.7	0.41	0.333333	0.663333
gene27891	LOC113830446	uncharacterized LOC113830446	4.803	2.2639	0.0136084	yes	up	1.23	1.52	0.12	10.5	1.34	3.1	0.956667	4.98
gene14572	LOC113815679	cysteine dioxygenase type 1-like	2.069	1.04889	0.0137665	yes	up	13.46	6.34	13.26	28.83	9.85	22.6	11.02	20.4267
gene7493	LOC113807844	uncharacterized LOC113807844	4.94	2.30437	0.0138331	yes	up	0.15	0.19	0.27	0.86	0.4	1.42	0.203333	0.893333
gene21359	LOC113823212	uncharacterized LOC113823212	42.043	5.39381	0.0140841	yes	up	0	0	0.3	0.51	0	6.58	0.1	2.36333
gene19202	LOC113820869	deoxynucleoside triphosphate triphosphohydrolase SAMHD1-like	107.132	6.74324	0.0141717	yes	up	0	0	0	0	0	2.41	0	0.803333
gene2398	LOC113826473	uncharacterized LOC113826473	107.132	6.74324	0.0141717	yes	up	0	0	0	0	0	1.23	0	0.41
gene24910	LOC113827131	uncharacterized LOC113827131	107.132	6.74324	0.0141717	yes	up	0	0	0	0	0	5.11	0	1.70333
gene6578	LOC113806821	uncharacterized LOC113806821	2.267	1.18051	0.01427	yes	up	3.91	2.94	8.9	7.48	10.36	12.28	5.25	10.04
gene8701	LOC113809163	uncharacterized LOC113809163, transcript variant X1	2.681	1.42265	0.0143815	yes	up	0.39	0.21	0.35	0.99	0.59	0.74	0.316667	0.773333
gene12246	LOC113813099	uncharacterized LOC113813099	105.109	6.71575	0.014848	yes	up	0	0	0	0	0	9.87	0	3.29
gene23354	LOC113825406	myosin-11-like, transcript variant X2	105.109	6.71575	0.014848	yes	up	0	0	0	0	0	1.28	0	0.426667
gene25259	LOC113827514	peroxisomal sarcosine oxidase-like	9.715	3.28021	0.015327	yes	up	0.07	0.07	0.15	0.03	0.28	1.9	0.0966667	0.736667
gene6807	LOC113807070	leucine-rich repeat-containing protein 15-like	26.337	4.71904	0.015545	yes	up	0.07	0.05	0	0	0.06	3.08	0.04	1.04667
gene9134	LOC113809638	uncharacterized LOC113809638	103.087	6.68772	0.0155565	yes	up	0	0	0	0	0	1.28	0	0.426667
gene15124	LOC113816315	BMP-binding endothelial regulator protein-like	2.557	1.3545	0.0158266	yes	up	0.86	0.47	1.08	1.09	0.87	3.2	0.803333	1.72
gene1855	LOC113819867	carboxylesterase 4A-like	2.709	1.43751	0.0158713	yes	up	2.18	1.7	1.95	2.4	2.33	8.94	1.94333	4.55667
gene22148		-	2.949	1.56006	0.0159954	yes	up	0.7	0.13	0.55	0.76	1.93	0.9	0.46	1.19667
gene21802	LOC113823719	gamma-interferon-inducible lysosomal thiol reductase-like	33.695	5.07447	0.0160987	yes	up	0	0.13	0	0	0.14	4.13	0.0433333	1.42333
gene16983	LOC113818377	uncharacterized LOC113818377	6.324	2.66079	0.0161664	yes	up	0.17	0.22	0.38	0.99	0.17	2.97	0.256667	1.37667
gene14206	LOC113815268	argininosuccinate synthase-like	101.065	6.65913	0.0163217	yes	up	0	0	0	0	0	1.7	0	0.566667
gene21724	LOC113823638	pseudohemocyanin-2-like	101.065	6.65913	0.0163217	yes	up	0	0	0	0	0	5.44	0	1.81333
gene2181	LOC113823785	trypsin-1-like	101.065	6.65913	0.0163217	yes	up	0	0	0	0	0	3.66	0	1.22
gene20599	LOC113822393	ubiquitin carboxyl-terminal hydrolase 22-like	101.065	6.65913	0.0163217	yes	up	0	0	0	0	0	2.82	0	0.94
gene4269	LOC113804218	uncharacterized LOC113804218	2.092	1.06505	0.0167274	yes	up	1.87	1.32	1.11	3.46	2.56	2.43	1.43333	2.81667
gene14614	LOC113815722	allantoicase-like	10.473	3.38861	0.0168912	yes	up	0.12	0.03	0.03	0.06	0.15	1.35	0.06	0.52
gene19837	LOC113821545	sucrase-isomaltase, intestinal-like	2.655	1.40891	0.0174891	yes	up	1.02	0.34	0.98	1.3	0.82	2.64	0.78	1.58667
gene3203	LOC113803051	single insulin-like growth factor-binding domain protein-2	17.189	4.10345	0.0175842	yes	up	0.14	0	0.64	0	1.15	8.47	0.26	3.20667
gene25324	LOC113827574	PTS-dependent dihydroxyacetone kinase 1, dihydroxyacetone-binding subunit DhaK-like, transcript variant X2	3.102	1.63319	0.0178852	yes	up	0.59	0.47	0.3	0.79	1.87	0.93	0.453333	1.19667
gene24461	LOC113826633	uncharacterized LOC113826633	3.525	1.8176	0.0179164	yes	up	0.38	0.15	0.06	0.97	0.52	0.51	0.196667	0.666667
gene12545	LOC113813424	beta-hexosaminidase subunit beta-like	2.397	1.26113	0.0179382	yes	up	2.76	2.9	3.48	7.65	2.75	8.58	3.04667	6.32667
gene22016	LOC113823945	hemocyte protein-glutamine gamma-glutamyltransferase-like	607.573	9.24691	0.0179621	yes	up	0	0	0	0	2.07	29.4	0	10.49
gene17273	LOC113818692	uncharacterized LOC113818692	97.02	6.60021	0.0179915	yes	up	0	0	0	0	0	4.62	0	1.54
gene9869		-	97.02	6.60021	0.0179915	yes	up	0	0	0	0	0	1.78	0	0.593333
gene7093	LOC113807383	uncharacterized LOC113807383, transcript variant X1	139.728	7.12648	0.018105	yes	up	0.08	0	0	1.31	0	9.06	0.0266667	3.45667
gene4765	LOC113804790	phenazine biosynthesis-like domain-containing protein 1	39.087	5.28861	0.0187603	yes	up	0	0	0.05	0.1	0	1.62	0.0166667	0.573333
gene27983		-	94.998	6.56982	0.0189187	yes	up	0	0	0	0	0	5.3	0	1.76667
gene896	LOC113809073	myosin-11-like, transcript variant X1	4.186	2.06573	0.0190467	yes	up	0.05	0.42	0.6	1.56	0.84	1.67	0.356667	1.35667
gene10582	LOC113811242	uncharacterized LOC113811242	2.257	1.1741	0.0196007	yes	up	1637.88	2599.81	1818.48	4574.6	1557.24	6683.31	2018.72	4271.72
gene6849	LOC113807115	protein wntless-like, transcript variant X1	5.012	2.32541	0.0198482	yes	up	0.16	0.06	0.05	0.28	0.23	0.74	0.09	0.416667
gene29097	LOC113801041	sucrase-isomaltase, intestinal-like	92.975	6.53877	0.0199071	yes	up	0	0	0	0	0	1.11	0	0.37
gene28248	LOC113800111	peritrophin-1-like	92.975	6.53877	0.0199071	yes	up	0	0	0	0	0	2.88	0	0.96
gene13670	LOC113814676	epoxide hydrolase 1-like	92.975	6.53877	0.0199071	yes	up	0	0	0	0	0	1.7	0	0.566667
gene12158	LOC113812994	uncharacterized LOC113812994	92.975	6.53877	0.0199071	yes	up	0	0	0	0	0	2.25	0	0.75
gene21725	LOC113823620	hemocyanin C chain-like	92.975	6.53877	0.0199071	yes	up	0	0	0	0	0	5.68	0	1.89333
gene27516	LOC113830025	nucleolar protein 58-like, transcript variant X3	2.47	1.30444	0.0201407	yes	up	7.08	3.45	10.68	13.29	12.31	23.31	7.07	16.3033
gene6945	LOC113807221	uncharacterized LOC113807221	9.709	3.27926	0.0203856	yes	up	0.12	0	0.07	0.22	0.09	1.17	0.0633333	0.493333
gene13093	LOC113814012	uncharacterized LOC113814012	49.793	5.63786	0.0205944	yes	up	0	0	0	0.57	0	0.98	0	0.516667
gene8181	LOC113808590	uncharacterized LOC113808590	2.461	1.29921	0.0208258	yes	up	25.25	19.81	11.54	33.46	35.8	58.02	18.8667	42.4267
gene25790	LOC113828116	organic solute transporter subunit alpha-like	90.953	6.50705	0.0209464	yes	up	0	0	0	0	0	1.53	0	0.51
gene16370	LOC113817690	uncharacterized LOC113817690	90.953	6.50705	0.0209464	yes	up	0	0	0	0	0	1.62	0	0.54
gene8631	LOC113809088	phenoloxidase-activating factor 2-like	2.132	1.09221	0.0209952	yes	up	10.08	4.99	4.5	12.4	7.17	18.19	6.52333	12.5867
gene28727	LOC113800625	peritrophin-1-like	30.891	4.94912	0.0211075	yes	up	0.28	0	0	0.28	0	6.65	0.0933333	2.31
gene7400	LOC113807720	uncharacterized LOC113807720	5.128	2.35827	0.0211957	yes	up	0.46	1.2	3.33	2.38	1	16.79	1.66333	6.72333
gene30058	LOC113802121	myosin-14-like	35.559	5.15215	0.0219996	yes	up	0	0	0	0.09	0.08	0.61	0	0.26
gene23302	LOC113825358	uncharacterized LOC113825358	88.931	6.47461	0.0220683	yes	up	0	0	0	0	0	2.51	0	0.836667
gene1222	LOC113812901	uncharacterized oxidoreductase MexAM1_META1p0182-like	12.666	3.66289	0.0221109	yes	up	0.05	0.04	0.1	0.05	0.09	1.82	0.0633333	0.653333
gene29790	LOC113801814	uncharacterized LOC113801814	2.039	1.02771	0.0226469	yes	up	423.26	272.03	124.21	545.88	468.84	543.66	273.167	519.46
gene9573	LOC113810121	uncharacterized LOC113810121, transcript variant X1	7.035	2.81461	0.0226775	yes	up	0.17	0.53	0.11	0.51	0.12	4.95	0.27	1.86
gene20444	LOC113822220	mucin-5AC-like	86.908	6.44142	0.023268	yes	up	0	0	0	0	0	2.33	0	0.776667
gene24916	LOC113827132	uncharacterized LOC113827132	86.908	6.44142	0.023268	yes	up	0	0	0	0	0	5.12	0	1.70667
gene5836	LOC113805993	D-beta-hydroxybutyrate dehydrogenase, mitochondrial-like	19.162	4.26018	0.0233097	yes	up	0	0	0.03	0.03	0.02	0.29	0.01	0.113333
gene15761	LOC113817008	uncharacterized LOC113817008	3.904	1.96486	0.0236272	yes	up	0.57	0.24	0.51	0.47	0.75	3	0.44	1.40667
gene19304	LOC113820952	calcium and integrin-binding family member 3-like, transcript variant X1	8.76	3.13086	0.0238312	yes	up	0.41	0.16	0.36	0.32	0.08	5.98	0.31	2.12667
gene875	LOC113808881	proteoglycan 4-like	14.754	3.88302	0.0238343	yes	up	0.03	0.06	0.07	0.03	0.03	1	0.0533333	0.353333
gene20806	LOC113822603	protein unc-13 homolog 4B-like	2.096	1.06733	0.0240022	yes	up	15.24	13.73	13.6	15.17	15.34	48.55	14.19	26.3533
gene7424	LOC113807741	uncharacterized LOC113807741	2.603	1.38024	0.0241858	yes	up	1.85	0.38	0.55	1.57	2.16	1.9	0.926667	1.87667
gene5555	LOC113805675	laccase-1-like	84.886	6.40746	0.0245744	yes	up	0	0	0	0	0	1.19	0	0.396667
gene18352	LOC113819915	uncharacterized LOC113819915	2.351	1.23306	0.0245924	yes	up	1.82	2.72	5.13	11.84	3.5	5.64	3.22333	6.99333
gene7395	LOC113807715	cholinesterase 2-like	7.551	2.91672	0.0249048	yes	up	0.05	0.07	0.32	0.13	0.08	2.33	0.146667	0.846667
gene12359	LOC113813215	golgin subfamily A member 6-like protein 22	34.136	5.0932	0.0252249	yes	up	0	0.3	0	0	0.64	9.14	0.1	3.26
gene2854	LOC113800869	uncharacterized LOC113800869, transcript variant X1	2.316	1.21169	0.0252744	yes	up	61.95	55.52	50.8	87.03	42.98	215.81	56.09	115.273
gene10914	LOC113811607	uncharacterized LOC113811607	82.864	6.37267	0.0259472	yes	up	0	0	0	0	0	3.22	0	1.07333
gene7575	LOC113807912	uncharacterized LOC113807912, transcript variant X1	4.223	2.07825	0.0259549	yes	up	0.15	0.37	0.55	0.41	0.29	3.17	0.356667	1.29
gene5476	LOC113805590	CDGSH iron-sulfur domain-containing protein 3, mitochondrial-like	11.746	3.55415	0.0269241	yes	up	0.07	0.07	0.08	0.07	0.3	1.84	0.0733333	0.736667
gene1059	LOC113811093	uncharacterized LOC113811093	24.504	4.61494	0.0271534	yes	up	0.01	0	0.02	0.05	0.02	0.52	0.01	0.196667
gene15166	LOC113816357	rRNA methyltransferase 1, mitochondrial-like, transcript variant X1	5.298	2.40551	0.0272546	yes	up	0.15	0.18	0.21	0.27	0.08	2	0.18	0.783333
gene2057	LOC113822166	stearoyl-CoA desaturase 5-like	2.152	1.10541	0.0273449	yes	up	7.21	1.99	7.44	5.47	10.31	13.88	5.54667	9.88667
gene1242	LOC113813200	basic salivary proline-rich protein 2-like	80.842	6.33703	0.0274211	yes	up	0	0	0	0	0	2.53	0	0.843333
gene25418	LOC113827693	histone-lysine N-methyltransferase, H3 lysine-79 specific-like	80.842	6.33703	0.0274211	yes	up	0	0	0	0	0	2.13	0	0.71
gene30125	LOC113802176	failed axon connections homolog	3.91	1.96732	0.0275435	yes	up	0.7	0.38	0.58	0.88	0.7	3.9	0.553333	1.82667
gene30703	LOC113802831	serine/threonine-protein phosphatase 6 regulatory ankyrin repeat subunit A-like	48.763	5.60772	0.02776	yes	up	0	0	0.01	0	0	0.54	0.00333333	0.18
gene19598	LOC113821281	uncharacterized LOC113821281	2.949	1.56012	0.0285246	yes	up	0.61	1.92	0.85	2.49	1.33	4	1.12667	2.60667
gene11375	LOC113812120	serine/threonine-protein phosphatase 6 regulatory ankyrin repeat subunit C-like	78.82	6.30048	0.0290051	yes	up	0	0	0	0	0	0.79	0	0.263333
gene20110	LOC113821848	uncharacterized LOC113821848, transcript variant X1	78.82	6.30048	0.0290051	yes	up	0	0	0	0	0	1.99	0	0.663333
gene6402	LOC113806591	golgin subfamily A member 6-like protein 7, transcript variant X1	78.82	6.30048	0.0290051	yes	up	0	0	0	0	0	0.8	0	0.266667
gene28658	LOC113800563	uncharacterized LOC113800563	22.508	4.49234	0.0290078	yes	up	0	0.02	0	0.02	0.06	0.34	0.00666667	0.14
gene21055	LOC113822890	probable 4-coumarate--CoA ligase 3	47.725	5.57667	0.0290281	yes	up	0	0	0.06	0	0	2.23	0.02	0.743333
gene2576	LOC113828570	uncharacterized LOC113828570	8.726	3.12531	0.0299511	yes	up	0.1	0.14	0	0.15	0.35	1.45	0.08	0.65
gene8561	LOC113809015	annexin B9-like, transcript variant X2	14.57	3.8649	0.0299672	yes	up	0.2	0	0.07	0.47	0	2.68	0.09	1.05
gene28233	LOC113800118	uncharacterized protein NCBP2-AS2 homolog	9.725	3.28173	0.0305267	yes	up	1.11	0	0	2.95	5.77	1.51	0.37	3.41
gene5594	LOC113805717	integrin beta-PS-like	76.798	6.26299	0.0307095	yes	up	0	0	0	0	0	1.89	0	0.63
gene21732	LOC113823621	hemocyanin C chain-like	76.798	6.26299	0.0307095	yes	up	0	0	0	0	0	1.01	0	0.336667
gene20839	LOC113822657	uncharacterized LOC113822657	76.798	6.26299	0.0307095	yes	up	0	0	0	0	0	2.76	0	0.92
gene23851	LOC113825939	uncharacterized LOC113825939	5.174	2.37126	0.0315245	yes	up	0.34	0.31	0.3	0.45	0.16	3.65	0.316667	1.42
gene2654	LOC113829262	glutathione S-transferase Mu 3-like	2.299	1.20074	0.0316146	yes	up	6.21	8.79	9.13	10.19	8.45	30.4	8.04333	16.3467
gene23979	LOC113826098	carboxypeptidase B-like	22.426	4.48711	0.0316386	yes	up	0	0.33	0.4	0	0.36	13.21	0.243333	4.52333
gene2116	LOC113823173	ATP-binding cassette sub-family A member 1-like	29.957	4.90481	0.0316966	yes	up	0.01	0	0.01	0	0	0.38	0.00666667	0.126667
gene1613	LOC113817222	protein artichoke-like	11.636	3.54058	0.0321661	yes	up	0.21	0.1	0	0.05	0.1	2.92	0.103333	1.02333
gene12645	LOC113813540	uncharacterized LOC113813540, transcript variant X1	2.447	1.29093	0.0322259	yes	up	2.79	1.98	3.89	1.61	4.32	7.34	2.88667	4.42333
gene17432	LOC113818873	plexin-B-like	2.584	1.36975	0.0324723	yes	up	0.18	0.21	0.38	0.78	0.22	0.78	0.256667	0.593333
gene26458	LOC113828853	serine-rich adhesin for platelets-like	74.775	6.22449	0.0325455	yes	up	0	0	0	0	0	0.31	0	0.103333
gene7880	LOC113808254	putative ankyrin repeat protein RF_0381	74.775	6.22449	0.0325455	yes	up	0	0	0	0	0	1.76	0	0.586667
gene10619	LOC113811278	uncharacterized LOC113811278	74.775	6.22449	0.0325455	yes	up	0	0	0	0	0	6.28	0	2.09333
gene8125	LOC113808519	uncharacterized LOC113808519	74.775	6.22449	0.0325455	yes	up	0	0	0	0	0	0.6	0	0.2
gene1258	LOC113813409	polycomb group RING finger protein 3-like	18.44	4.20473	0.032689	yes	up	0.05	0.05	0.12	0	0	3.15	0.0733333	1.05
gene12862	LOC113813774	trypsin-1-like	3.602	1.84866	0.0329429	yes	up	0.99	0.3	0.78	0.61	0.89	4.54	0.69	2.01333
gene13858	LOC113814887	general transcription factor II-I repeat domain-containing protein 2-like	16.458	4.04072	0.0333734	yes	up	0	0	0.06	0.33	0.37	0.2	0.02	0.3
gene19101	LOC113820723	histone H1.3-like	41.654	5.38038	0.0335905	yes	up	0	0	0	0.65	0	0.26	0	0.303333
gene7481	LOC113807819	trichohyalin-like	20.832	4.38073	0.0343552	yes	up	0	0	0.23	0	0.21	3.07	0.0766667	1.09333
gene762	LOC113807578	peritrophin-44-like	72.753	6.18494	0.034526	yes	up	0	0	0	0	0	3.42	0	1.14
gene13546	LOC113814535	nucleolar protein dao-5-like	72.753	6.18494	0.034526	yes	up	0	0	0	0	0	0.61	0	0.203333
gene11830	LOC113812616	uncharacterized LOC113812616	43.572	5.44532	0.0348949	yes	up	0.07	0	0	0	0	2.56	0.0233333	0.853333
gene21345	LOC113823202	phosphatidylinositol phosphatase PTPRQ-like, transcript variant X1	2.072	1.05087	0.0352511	yes	up	77.99	27.71	57.51	64.23	50.49	170.28	54.4033	95
gene4848	LOC113804880	location of vulva defective 1-like	3.449	1.78614	0.0365766	yes	up	0.08	0.43	1.11	1.83	0.83	2.19	0.54	1.61667
gene28885	LOC113800812	kynurenine/alpha-aminoadipate aminotransferase, mitochondrial-like	42.534	5.41053	0.0366597	yes	up	0	0	0.05	0	0	1.8	0.0166667	0.6
gene11018	LOC113811726	4-coumarate--CoA ligase-like, transcript variant X1	70.731	6.14427	0.0366648	yes	up	0	0	0	0	0	1.03	0	0.343333
gene11383		-	70.731	6.14427	0.0366648	yes	up	0	0	0	0	0	1.23	0	0.41
gene13490	LOC113814468	zonadhesin-like	48.394	5.59676	0.0368841	yes	up	0	0	0	0	0.08	1.71	0	0.596667
gene13458	LOC113814441	uncharacterized LOC113814441	6.337	2.66386	0.0370159	yes	up	1.49	0.32	0	5.13	3.28	1.4	0.603333	3.27
gene26707	LOC113829128	uncharacterized LOC113829128	48.161	5.5898	0.0372401	yes	up	0	0	0	0.08	0	1.72	0	0.6
gene9099	LOC113809589	ras-like protein 2, transcript variant X1	2.075	1.05288	0.0375625	yes	up	1.81	1.11	1.85	2.13	1.48	4.92	1.59	2.84333
gene2110	LOC113822816	cytochrome P450 3A1-like, transcript variant X2	2.261	1.17697	0.0381263	yes	up	3.22	3.06	4.07	10.51	3.19	11.33	3.45	8.34333
gene25641	LOC113827926	wiskott-Aldrich syndrome protein-like, transcript variant X2	44.278	5.46851	0.0384613	yes	up	0	0	0	0	0.08	0.63	0	0.236667
gene14467		-	23.023	4.52501	0.038889	yes	up	0.08	0	0.18	0	0	18.3	0.0866667	6.1
gene13281	LOC113814235	uncharacterized LOC113814235, transcript variant X1	68.709	6.10243	0.0389675	yes	up	0	0	0	0	0	4.15	0	1.38333
gene5848	LOC113806003	glucosylceramidase-like	68.709	6.10243	0.0389675	yes	up	0	0	0	0	0	1	0	0.333333
gene9835	LOC113810418	uncharacterized LOC113810418	2.405	1.26586	0.0391065	yes	up	3.49	2.96	16.72	12.09	8.05	24.28	7.72333	14.8067
gene12506	LOC113813390	uncharacterized LOC113813390	26.278	4.71581	0.0392317	yes	up	0.01	0.01	0	0	0	0.49	0.00666667	0.163333
gene21312	LOC113823152	uncharacterized LOC113823152	2.598	1.37744	0.0392436	yes	up	1.45	0.85	1.48	0.62	4.25	2.8	1.26	2.55667
gene25495	LOC113827783	cytochrome c oxidase subunit 5B, mitochondrial-like	35.559	5.15216	0.039585	yes	up	0	0	11.63	95.76	61.74	146.76	3.87667	101.42
gene206	LOC113820228	monocarboxylate transporter 13-like	5.077	2.34392	0.039663	yes	up	0.13	0.24	0.21	0.08	0.32	2.21	0.193333	0.87
gene22078	LOC113824000	cation diffusion facilitator family protein 1-like, transcript variant X6	6.781	2.76156	0.0400935	yes	up	0.15	0.04	0.13	0.19	0.08	1.42	0.106667	0.563333
gene8851	LOC113809324	band 7 protein AGAP004871-like	2.207	1.14232	0.040506	yes	up	0.61	0.23	0.68	0.58	0.94	1.31	0.506667	0.943333
gene5683	LOC113805822	chondroitin sulfate N-acetylgalactosaminyltransferase 1-like	3.179	1.66878	0.041179	yes	up	0.22	0.21	0.58	0.6	0.26	1.8	0.336667	0.886667
gene11556	LOC113812325	ladderlectin-like	66.687	6.05934	0.0414756	yes	up	0	0	0	0	0	2.49	0	0.83
gene3161	LOC113802996	uncharacterized LOC113802996, transcript variant X3	66.687	6.05934	0.0414756	yes	up	0	0	0	0	0	1.23	0	0.41
gene2754	LOC113830511	lithostathine-1-beta-like	66.687	6.05934	0.0414756	yes	up	0	0	0	0	0	2.05	0	0.683333
gene2710	LOC113830075	extensin-like	66.687	6.05934	0.0414756	yes	up	0	0	0	0	0	6.72	0	2.24
gene18673	LOC113820253	uncharacterized LOC113820253	66.687	6.05934	0.0414756	yes	up	0	0	0	0	0	12.95	0	4.31667
gene22651	LOC113824628	mucin-2-like	66.687	6.05934	0.0414756	yes	up	0	0	0	0	0	1.21	0	0.403333
gene4231	LOC113804186	metalloreductase STEAP4-like	66.687	6.05934	0.0414756	yes	up	0	0	0	0	0	0.92	0	0.306667
gene4149	LOC113804095	protein sidekick-1-like	66.687	6.05934	0.0414756	yes	up	0	0	0	0	0	1.19	0	0.396667
gene11473		-	28.866	4.85131	0.0418999	yes	up	0	0.07	0	0.07	0	1.79	0.0233333	0.62
gene17370	LOC113818808	cholinesterase 1-like	4.422	2.14475	0.0419902	yes	up	0.05	0.07	0.12	0.58	0.13	0.29	0.08	0.333333
gene21823	LOC113823720	protein singed wings 2-like	11.103	3.47284	0.0425764	yes	up	0	0.03	0.07	0.06	0.06	0.71	0.0333333	0.276667
gene11195	LOC113811920	epidermal growth factor receptor kinase substrate 8-like	3.697	1.88653	0.04309	yes	up	0.54	0.21	0.23	0.16	0.51	2.36	0.326667	1.01
gene12257	LOC113813104	uncharacterized LOC113813104, transcript variant X2	6.584	2.71895	0.0434738	yes	up	0.26	0.06	0.14	0.18	0.18	1.79	0.153333	0.716667
gene16149	LOC113817447	dimethylglycine dehydrogenase, mitochondrial-like	3.378	1.75633	0.0435658	yes	up	0.39	0.3	1.14	0.22	1.49	3.18	0.61	1.63
gene2286	LOC113825212	uncharacterized LOC113825212	6.654	2.73432	0.0435903	yes	up	0.09	0.09	0	0.33	0.42	0.42	0.06	0.39
gene8329	LOC113808754	SET and MYND domain-containing protein 4-like, transcript variant X1	5.318	2.41094	0.0436562	yes	up	0.13	0.17	0.2	0.23	0.05	1.71	0.166667	0.663333
gene23038	LOC113825054	uncharacterized LOC113825054	64.665	6.01492	0.0441948	yes	up	0	0	0	0	0	0.91	0	0.303333
gene19354	LOC113821006	uncharacterized LOC113821006	64.665	6.01492	0.0441948	yes	up	0	0	0	0	0	0.93	0	0.31
gene4138	LOC113804085	ankyrin-3-like	19.279	4.26898	0.0444412	yes	up	0.09	0	0.1	0	0.09	2.67	0.0633333	0.92
gene30108	LOC113802197	solute carrier family 12 member 6-like, transcript variant X2	5.125	2.35749	0.0448046	yes	up	0.02	0.05	0.1	0.04	0.06	0.61	0.0566667	0.236667
gene3997	LOC113803924	collagen alpha-1(XVIII) chain-like	2.017	1.01203	0.0449895	yes	up	43.94	13.29	44.24	28.84	93.06	43	33.8233	54.9667
gene21023	LOC113822856	carboxypeptidase B-like	8.025	3.00445	0.0458502	yes	up	0	0.08	0.1	0.13	0.22	0.89	0.06	0.413333
gene25133	LOC113827371	protein maelstrom homolog	3.724	1.89668	0.0460522	yes	up	0.17	0.16	0.48	0.55	0.2	1.71	0.27	0.82
gene15481	LOC113816703	uncharacterized LOC113816703	2.067	1.04725	0.04644	yes	up	0.52	0.45	0.49	0.78	0.94	1.02	0.486667	0.913333
gene11374	LOC113812123	ubiquitin carboxyl-terminal hydrolase 21-like	62.643	5.96908	0.0471477	yes	up	0	0	0	0	0	2.33	0	0.776667
gene3949		-	62.643	5.96908	0.0471477	yes	up	0	0	0	0	0	0.81	0	0.27
gene5323	LOC113805413	DNA damage-regulated autophagy modulator protein 2-like	62.643	5.96908	0.0471477	yes	up	0	0	0	0	0	1.71	0	0.57
gene25368	LOC113827641	uncharacterized LOC113827641	2.53	1.3394	0.0472135	yes	up	29.04	59.02	17.86	209.27	51.43	31.05	35.3067	97.25
gene14294	LOC113815367	beta,beta-carotene 15,15'-dioxygenase-like	37.342	5.22274	0.0472247	yes	up	0	0	0.04	0	0	1.15	0.0133333	0.383333
gene10266	LOC113810891	uncharacterized LOC113810891	12.906	3.68999	0.047486	yes	up	0.43	0.03	0	0.18	0.09	4.41	0.153333	1.56
gene26598	LOC113829014	zonadhesin-like	2.258	1.17494	0.0477444	yes	up	0.74	0.3	0.79	1.13	1.97	0.58	0.61	1.22667
gene30736		-	2.021	1.01533	0.0481332	yes	up	297.01	402.51	595.54	708.67	929.58	537.02	431.687	725.09
gene10589	LOC113811226	L-galactose dehydrogenase-like	12.253	3.61501	0.0482359	yes	up	0	0.16	0.06	0.28	0	2.2	0.0733333	0.826667
gene19706	LOC113821400	uncharacterized LOC113821400	26.91	4.75005	0.048455	yes	up	0	0	0.09	0	0.06	1.32	0.03	0.46
gene20564	LOC113822341	uncharacterized LOC113822341	5.868	2.55284	0.0484991	yes	up	0.05	0.05	0.87	0.03	2.44	1.81	0.323333	1.42667
gene7538	LOC113807875	regucalcin-like	14.441	3.85206	0.0492502	yes	up	0	0.09	0.03	0.03	0	1.59	0.04	0.54
gene11716	LOC113812501	perlucin-like protein	19.665	4.29754	0.0493903	yes	up	0	0	0.3	0.09	0	3.92	0.1	1.33667
gene25233	LOC113827479	CRAL-TRIO domain-containing protein C3H8.02-like	42.098	5.39567	0.0494432	yes	up	0	0	0	0.02	0	0.37	0	0.13
gene19975	LOC113821678	uncharacterized LOC113821678	4.087	2.03099	0.0496648	yes	up	0.07	0.07	0.15	0.09	0.15	0.74	0.0966667	0.326667
gene13975	LOC113815027	apolipoprotein D-like	15.539	3.95785	0.0499874	yes	up	0.19	0	0.11	0.1	0	3.46	0.1	1.18667
gene16093	LOC113817391	zygotic DNA replication licensing factor mcm3-like	0.435	-1.19969	1.0622e-10	yes	down	11.8	9.96	13.99	5.4	4.69	4.21	11.9167	4.76667
gene1888	LOC113820335	DNA replication licensing factor mcm2-like	0.396	-1.33695	4.7806e-08	yes	down	8.83	9.02	9.93	3.43	3.53	3.24	9.26	3.4
gene15846	LOC113817096	retinol dehydrogenase 13-like	0.23	-2.12023	3.03883e-07	yes	down	3.95	4.4	3.82	1.29	0.65	0.77	4.05667	0.903333
gene977	LOC113810205	DNA replication licensing factor Mcm5-like	0.425	-1.23441	3.74826e-07	yes	down	14.27	14.12	14.79	6.72	6.22	4.37	14.3933	5.77
gene5879	LOC113806042	heat shock protein 83-like	0.488	-1.03588	1.57886e-06	yes	down	163.14	92.61	230.51	64.53	102.37	61.38	162.087	76.0933
gene20771	LOC113822590	Krueppel homolog 1-like	0.041	-4.6154	5.01407e-06	yes	down	7.94	48.32	9.92	0.59	1.25	0.98	22.06	0.94
gene23346	LOC113825392	uncharacterized LOC113825392	0.012	-6.34325	6.54705e-06	yes	down	8.68	11.79	110.18	0.89	0.93	0	43.55	0.606667
gene297	LOC113829536	uncharacterized LOC113829536	0.061	-4.03338	1.08847e-05	yes	down	3.47	5.83	64.59	0.55	0.73	2.1	24.63	1.12667
gene23345	LOC113825390	uncharacterized LOC113825390	0.031	-4.9904	1.10959e-05	yes	down	3.31	4.7	41.07	1.07	0.17	0	16.36	0.413333
gene1307	LOC113814059	DNA replication licensing factor MCM4-like	0.456	-1.13292	1.27975e-05	yes	down	14.48	12.91	14.71	5.6	7.56	4.66	14.0333	5.94
gene11011	LOC113811712	proliferating cell nuclear antigen-like	0.476	-1.07234	1.31739e-05	yes	down	55.75	57.35	69.64	26.3	33.2	21.01	60.9133	26.8367
gene1523	LOC113816193	uncharacterized LOC113816193	0.039	-4.68348	2.13065e-05	yes	down	15.71	14.12	257.34	3.62	1.26	0.05	95.7233	1.64333
gene296	LOC113829478	uncharacterized LOC113829478	0.068	-3.8742	3.38113e-05	yes	down	2.52	9.22	59.57	0.6	0.24	0.95	23.77	0.596667
gene23347	LOC113825391	uncharacterized LOC113825391	0.043	-4.54489	3.52262e-05	yes	down	1.67	3.49	39.68	0.47	0.92	0.14	14.9467	0.51
gene4846	LOC113804878	uncharacterized LOC113804878	0.039	-4.68185	3.58116e-05	yes	down	6.11	1.35	4.66	0.48	0	0	4.04	0.16
gene3008	LOC113802579	transcriptional repressor protein YY1-like	0.011	-6.46674	4.12504e-05	yes	down	1.51	1.48	1.18	0	0	0	1.39	0
gene4067	LOC113804005	ryncolin-1-like	0.042	-4.56812	9.10457e-05	yes	down	28.38	10.2	0.69	1.47	0.14	0.12	13.09	0.576667
gene12623	LOC113813517	uncharacterized LOC113813517	0.011	-6.52592	0.000102207	yes	down	3.59	11.21	128.84	0.25	0.94	0	47.88	0.396667
gene442	LOC113804228	DNA replication licensing factor mcm7-B-like	0.481	-1.05703	0.000170477	yes	down	16.78	17.12	18.73	9.46	9.71	4.92	17.5433	8.03
gene23001	LOC113825013	E3 ubiquitin-protein ligase RNF14-like	0.083	-3.59175	0.000181962	yes	down	0.28	0.38	4.65	0.17	0.07	0.12	1.77	0.12
gene12624	LOC113813516	uncharacterized LOC113813516	0.01	-6.66191	0.000200201	yes	down	14.07	33.22	744.08	4.08	5.34	0.18	263.79	3.2
gene13371	LOC113814338	uncharacterized LOC113814338	0.118	-3.08176	0.000247466	yes	down	3	2.3	19.07	0.36	1.15	0.8	8.12333	0.77
gene13812	LOC113814820	uncharacterized LOC113814820	0.499	-1.00363	0.000273005	yes	down	38.49	17.44	39.03	14.77	11.78	15.14	31.6533	13.8967
gene28974	LOC113800933	nicotinamide riboside kinase 1-like	0.316	-1.66302	0.000370783	yes	down	4.71	8.71	8.95	1.94	2.72	1.95	7.45667	2.20333
gene12431	LOC113813305	geminin-like	0.386	-1.37514	0.000456208	yes	down	6.86	6.32	6.84	2.84	2.69	1.6	6.67333	2.37667
gene30477	LOC113802550	triosephosphate isomerase B-like, transcript variant X1	0.308	-1.69996	0.000621441	yes	down	679.43	1253.41	2397.27	671.04	466.8	129.86	1443.37	422.567
gene24527	LOC113826726	protein odd-skipped-related 1-like	0.015	-6.10645	0.000701913	yes	down	0.45	0.12	5.37	0.06	0	0	1.98	0.02
gene8983	LOC113809504	uncharacterized LOC113809504	0.271	-1.88203	0.000729525	yes	down	3.76	7.35	4.57	2.25	1.73	0.4	5.22667	1.46
gene10220	LOC113810835	uncharacterized LOC113810835	0.258	-1.95529	0.000758069	yes	down	0.84	0.63	1.66	0.31	0.2	0.2	1.04333	0.236667
gene3559	LOC113803449	uncharacterized LOC113803449, transcript variant X1	0.057	-4.14364	0.000838275	yes	down	0.4	0.44	5.37	0.12	0.12	0.05	2.07	0.0966667
gene27988	LOC113830552	uncharacterized LOC113830552, transcript variant X1	0.106	-3.24327	0.00106048	yes	down	3.41	2.91	31.63	0.79	1.58	0.82	12.65	1.06333
gene4796	LOC113804811	ETS homologous factor-like	0.062	-4.01063	0.00106773	yes	down	0.27	0.09	2.21	0.1	0.02	0.02	0.856667	0.0466667
gene27122	LOC113829588	DNA ligase 1-like	0.495	-1.01319	0.00142938	yes	down	5.06	2.79	6.7	2.86	2.11	1.54	4.85	2.17
gene631	LOC113806153	uncharacterized LOC113806153	0.017	-5.91505	0.00146091	yes	down	0.13	0.25	4.95	0.07	0	0	1.77667	0.0233333
gene10206	LOC113810810	uncharacterized LOC113810810	0.388	-1.36437	0.00173832	yes	down	6.07	4.43	5.71	1.66	2.83	1.28	5.40333	1.92333
gene3282	LOC113803140	uncharacterized LOC113803140, transcript variant X2	0.203	-2.29919	0.00184531	yes	down	1.44	5.41	4.72	1.02	0.87	0.47	3.85667	0.786667
gene4970	LOC113805021	multidrug resistance-associated protein 1-like, transcript variant X1	0.272	-1.87788	0.00193195	yes	down	4.79	3.44	30.29	2.49	2.34	3.49	12.84	2.77333
gene26928	LOC113829327	thymidylate synthase-like, transcript variant X1	0.489	-1.03113	0.00202267	yes	down	17.65	19.05	16.14	10.27	9.76	4.78	17.6133	8.27
gene20115	LOC113821857	kinesin-like protein KIF23	0.484	-1.04831	0.00218528	yes	down	5.83	6.32	5.33	3.7	2.63	1.87	5.82667	2.73333
gene19438	LOC113821095	chromosome transmission fidelity protein 8 homolog	0.239	-2.06785	0.00250537	yes	down	7.22	7.24	5.8	1.25	2.51	0.83	6.75333	1.53
gene3431	LOC113803319	probable RNA polymerase II nuclear localization protein SLC7A6OS	0.047	-4.41006	0.00253341	yes	down	1.81	4.96	0.49	0	0	0.35	2.42	0.116667
gene16260	LOC113817523	uncharacterized LOC113817523	0.134	-2.90102	0.00274402	yes	down	1.13	1.46	24.09	0.78	0.41	1.51	8.89333	0.9
gene12577	LOC113813456	uncharacterized LOC113813456	0.137	-2.86572	0.0029401	yes	down	1.18	0.47	4.34	0.19	0.25	0.23	1.99667	0.223333
gene15114	LOC113816301	SPARC-like	0.438	-1.19261	0.00368108	yes	down	5.57	5.77	17.68	4	3.72	3.28	9.67333	3.66667
gene15842	LOC113817095	BAG family molecular chaperone regulator 1-like, transcript variant X2	0.44	-1.18536	0.00376659	yes	down	4.12	3.8	10.37	2.47	2.65	1.43	6.09667	2.18333
gene6081	LOC113806264	uncharacterized LOC113806264	0.063	-3.99962	0.00408172	yes	down	0.34	0.49	9.59	0.26	0.28	0	3.47333	0.18
gene190	LOC113819553	axoneme-associated protein mst101(2)-like	0.137	-2.86406	0.0043169	yes	down	2.39	1.55	8.77	0.45	0.88	0.14	4.23667	0.49
gene443	LOC113804257	non-histone chromosomal protein 6A-like	0.001	-9.94505	0.00468995	yes	down	1.91	38.75	0	0	0	0.04	13.5533	0.0133333
gene5883	LOC113806055	proton channel OtopLc-like	0.403	-1.31199	0.00478191	yes	down	1.03	1.13	1.21	0.3	0.58	0.37	1.12333	0.416667
gene4405	LOC113804391	nuclear factor interleukin-3-regulated protein-like	0.3	-1.73534	0.00541475	yes	down	5.27	4.61	37.71	5.12	3.1	3.5	15.8633	3.90667
gene13790	LOC113814803	uncharacterized LOC113814803	0.128	-2.96393	0.00549667	yes	down	25.84	28.67	285.85	15.68	15.59	4.98	113.453	12.0833
gene27947	LOC113830506	protein lethal(2)essential for life-like	0.439	-1.18714	0.00559754	yes	down	3.11	4.39	6.38	2.64	1.45	1.58	4.62667	1.89
gene7585	LOC113807921	uncharacterized LOC113807921	0.063	-3.98613	0.00605013	yes	down	0.59	0.11	0.55	0	0.07	0	0.416667	0.0233333
gene26548	LOC113828958	N-acetyltransferase ESCO2-like	0.465	-1.10405	0.00612263	yes	down	3.44	3.96	4.46	1.77	2.45	0.96	3.95333	1.72667
gene447		-	0.388	-1.36482	0.00615328	yes	down	3.06	1.35	1.84	0.72	0.95	0.56	2.08333	0.743333
gene19478	LOC113821143	histone H1-delta-like	0.499	-1.00187	0.00621909	yes	down	1912.12	2233.88	1402.64	1053.19	1161.34	515.09	1849.55	909.873
gene1789	LOC113819109	E3 ubiquitin-protein ligase RNF14-like, transcript variant X1	0.269	-1.89317	0.00643543	yes	down	5.76	3.07	38.91	4.98	4.18	1.81	15.9133	3.65667
gene9207	LOC113809712	uncharacterized LOC113809712, transcript variant X1	0.405	-1.30277	0.00652943	yes	down	30.3	44.11	57.76	22.77	23.62	4.88	44.0567	17.09
gene5137		-	0.279	-1.84271	0.00695272	yes	down	0.29	1.11	1.61	0.4	0.22	0.22	1.00333	0.28
gene8933	LOC113809414	centromere protein K-like	0.423	-1.24048	0.00695576	yes	down	6.27	6.68	5.34	2.49	3.52	1.43	6.09667	2.48
gene10506	LOC113811159	DNA replication complex GINS protein PSF1-like, transcript variant X1	0.465	-1.1043	0.00702484	yes	down	1.7	2.27	1.6	0.94	0.92	0.64	1.85667	0.833333
gene17381	LOC113818805	histone deacetylase 8-like	0.407	-1.29661	0.00735824	yes	down	5.29	6.67	4.78	3.15	1.79	1.71	5.58	2.21667
gene26423	LOC113828812	ankyrin repeat domain-containing protein 6-like	0.264	-1.92055	0.00749508	yes	down	18.14	4.34	12.67	6.61	1.67	0.51	11.7167	2.93
gene9345	LOC113809860	DNA primase small subunit-like	0.499	-1.00231	0.0076311	yes	down	5.97	6.66	5.3	2.94	3.11	2.46	5.97667	2.83667
gene23393		-	0.193	-2.37003	0.00771862	yes	down	0.14	2.01	1.73	0.13	0.28	0.3	1.29333	0.236667
gene6582	LOC113806815	uncharacterized LOC113806815, transcript variant X1	0.49	-1.03034	0.00886778	yes	down	3.59	2.98	3.34	2.01	1.95	0.8	3.30333	1.58667
gene13622	LOC113814624	uncharacterized LOC113814624	0.015	-6.03145	0.00968261	yes	down	1.9	0	0.41	0	0	0	0.77	0
gene9696	LOC113810260	uncharacterized LOC113810260	0.262	-1.93056	0.00971924	yes	down	3.6	3.92	37.1	1.77	3.11	4.17	14.8733	3.01667
gene14596	LOC113815728	collagen alpha-2(IV) chain-like	0.259	-1.94931	0.00976561	yes	down	0.67	0.29	1.67	0.16	0.21	0.19	0.876667	0.186667
gene4734	LOC113804764	uncharacterized LOC113804764	0.194	-2.36822	0.00983695	yes	down	4.65	1.65	3.35	1.09	0.08	0.16	3.21667	0.443333
gene14731	LOC113815859	DNA polymerase epsilon subunit 2-like	0.385	-1.37583	0.00994314	yes	down	1.14	0.97	0.82	0.41	0.36	0.3	0.976667	0.356667
gene20350	LOC113822113	uncharacterized LOC113822113	0.169	-2.5641	0.0102319	yes	down	2.39	0.65	35.99	3.81	0.41	0.62	13.01	1.61333
gene21530	LOC113823405	uncharacterized LOC113823405	0.33	-1.59946	0.0109753	yes	down	1.62	0.73	1.76	0.21	0.71	0.27	1.37	0.396667
gene1276	LOC113813388	nuclear factor interleukin-3-regulated protein-like	0.31	-1.68829	0.011077	yes	down	6.29	5.49	53.8	8.13	4.97	3.93	21.86	5.67667
gene30478	LOC113802551	triosephosphate isomerase-like	0.145	-2.78267	0.0113967	yes	down	16.67	24.53	272.8	20.42	10.98	6.45	104.667	12.6167
gene6916	LOC113807190	anti-lipopolysaccharide factor-like	0.027	-5.21261	0.0115821	yes	down	0.77	2.23	0.86	0	0	0	1.28667	0
gene7166	LOC113807440	uncharacterized LOC113807440, transcript variant X1	0.31	-1.69092	0.0118537	yes	down	2.43	2.07	6.56	1.95	1.22	0.94	3.68667	1.37
gene7150	LOC113807432	histone H3	0.104	-3.27021	0.0120787	yes	down	0.45	3.02	1.42	0.46	0.1	0	1.63	0.186667
gene19481	LOC113821144	histone H1-delta-like	0.496	-1.01045	0.0123986	yes	down	3112.06	3530	2221.3	1724.16	1973.06	670.44	2954.45	1455.89
gene20634	LOC113822441	glycine-rich cell wall structural protein-like	0.071	-3.81226	0.0126594	yes	down	0.17	0.21	6.11	0.04	0.18	0.49	2.16333	0.236667
gene25940	LOC113828274	protein odd-skipped-like	0.024	-5.35886	0.0129244	yes	down	0.3	0	3.97	0	0	0.07	1.42333	0.0233333
gene1930	LOC113820814	ETS-related transcription factor Elf-1-like, transcript variant X1	0.072	-3.80541	0.0129548	yes	down	0.6	0.05	2.87	0.05	0	0.14	1.17333	0.0633333
gene10647	LOC113811309	putative neural-cadherin 2	0.027	-5.20534	0.0132706	yes	down	0.37	0	0.11	0.01	0	0	0.16	0.00333333
gene9586	LOC113810136	proline-rich protein 36-like	0.174	-2.52042	0.0133502	yes	down	0.61	0.4	0.2	0.02	0.12	0.06	0.403333	0.0666667
gene5092	LOC113805158	PCNA-associated factor-like, transcript variant X1	0.411	-1.282	0.0146073	yes	down	14.55	16.56	8.48	6.3	6.59	3.16	13.1967	5.35
gene27054	LOC113829513	uncharacterized LOC113829513	0.257	-1.95884	0.014638	yes	down	3.28	3.43	3.83	1.28	1.28	0.08	3.51333	0.88
gene25557	LOC113827844	denticleless protein homolog	0.486	-1.04123	0.0148635	yes	down	1.76	2.13	2.9	1.14	1.38	0.56	2.26333	1.02667
gene19988	LOC113821711	uncharacterized LOC113821711, transcript variant X1	0.428	-1.22449	0.0152046	yes	down	1.01	1.36	1.22	0.5	0.45	0.5	1.19667	0.483333
gene17150		-	0.396	-1.33691	0.0161853	yes	down	4.65	2.45	3.94	0.58	1.58	1.31	3.68	1.15667
gene3791	LOC113803696	uncharacterized LOC113803696	0.382	-1.3866	0.0184796	yes	down	54.34	136.81	70.44	53.89	41.45	9.03	87.1967	34.79
gene12856	LOC113813764	uncharacterized LOC113813764	0.026	-5.26814	0.0185076	yes	down	0.06	0	1.53	0.03	0	0	0.53	0.01
gene29824	LOC113801855	uncharacterized LOC113801855, transcript variant X1	0.032	-4.97611	0.0195618	yes	down	0.06	0.05	0.2	0	0	0	0.103333	0
gene16108	LOC113817402	rho GTPase-activating protein 21-like	0.09	-3.47315	0.0206646	yes	down	2.11	0	2.12	0.11	0.18	0	1.41	0.0966667
gene5914	LOC113806081	uncharacterized LOC113806081	0.166	-2.59175	0.0207738	yes	down	1.23	1.1	0.33	0	0.1	0.3	0.886667	0.133333
gene14366	LOC113815455	histone H4	0.114	-3.13561	0.0215863	yes	down	6.06	8.4	4.33	0	2.22	0	6.26333	0.74
gene7153	LOC113807466	histone H2A	0.034	-4.8649	0.0216453	yes	down	0.7	0.32	0.5	0	0	0	0.506667	0
gene5070	LOC113805135	gamma-butyrobetaine dioxygenase-like, transcript variant X1	0.339	-1.55922	0.0217494	yes	down	0.93	2.78	2	0.89	0.42	0.59	1.90333	0.633333
gene13470		-	0.365	-1.45445	0.0219537	yes	down	5.51	4.08	4.78	2.74	0.78	1.27	4.79	1.59667
gene12911	LOC113813831	nesprin-1-like, transcript variant X2	0.277	-1.85217	0.0231615	yes	down	0.83	0.45	5.15	0.91	0.36	0.24	2.14333	0.503333
gene13610	LOC113814611	sarcoplasmic calcium-binding protein, alpha-B and -A chains	0.409	-1.29022	0.0231977	yes	down	10.19	6.55	44.05	9.39	6.71	4.78	20.2633	6.96
gene28049	LOC113830620	uncharacterized LOC113830620	0.186	-2.4246	0.023465	yes	down	0.49	1.02	12.04	0.89	0.59	0.54	4.51667	0.673333
gene5369	LOC113805465	myosin regulatory light chain 2-like	0.373	-1.4228	0.0235414	yes	down	8	3	32.6	6.55	3.73	3.23	14.5333	4.50333
gene1132	LOC113811967	homologous-pairing protein 2 homolog	0.288	-1.79678	0.0239701	yes	down	0.67	0.77	0.59	0.18	0.18	0.2	0.676667	0.186667
gene499	LOC113804735	uncharacterized LOC113804735	0.106	-3.23557	0.0242566	yes	down	0.03	0.09	0.46	0.01	0.04	0	0.193333	0.0166667
gene17765	LOC113819252	actin-like, transcript variant X1	0.248	-2.01225	0.0243651	yes	down	1.2	0.65	7.54	1.24	0.36	0.39	3.13	0.663333
gene20349	LOC113822114	uncharacterized LOC113822114	0.022	-5.48489	0.0263075	yes	down	0	0.32	0.68	0	0	0	0.333333	0
gene16955	LOC113818337	uncharacterized LOC113818337, transcript variant X1	0.177	-2.49985	0.0264772	yes	down	0.19	0.03	0.21	0.02	0.04	0.01	0.143333	0.0233333
gene15313		-	0.28	-1.83567	0.0269442	yes	down	0.26	0.08	0.85	0.14	0.07	0.07	0.396667	0.0933333
gene7028	LOC113807309	protein phosphatase methylesterase 1-like	0.036	-4.78507	0.0271894	yes	down	0.41	0.2	0.23	0	0	0	0.28	0
gene10865	LOC113811557	uncharacterized LOC113811557, transcript variant X1	0.053	-4.23023	0.0271942	yes	down	0.04	0.05	0.21	0	0.01	0	0.1	0.00333333
gene12419	LOC113813277	equilibrative nucleoside transporter 1-like	0.422	-1.2438	0.0276168	yes	down	2.07	5.38	2.73	1.74	1.32	1.22	3.39333	1.42667
gene6044	LOC113806222	ficolin-1-like	0.34	-1.55632	0.0279253	yes	down	2.98	4.35	3.04	0.51	0.68	2.01	3.45667	1.06667
gene10894	LOC113811590	facilitated trehalose transporter Tret1-2 homolog	0.078	-3.68089	0.0290181	yes	down	0.07	0.08	0.54	0	0.02	0.02	0.23	0.0133333
gene12729	LOC113813637	calcium-activated chloride channel regulator 4A-like	0.175	-2.51056	0.029286	yes	down	0.24	0.26	0.12	0.06	0.04	0.02	0.206667	0.04
gene10312	LOC113810940	low-density lipoprotein receptor-like	0.352	-1.50744	0.0296032	yes	down	2.27	0.88	13.46	1.45	1.94	1.27	5.53667	1.55333
gene15312		-	0.343	-1.54251	0.0299628	yes	down	1.7	0.87	10.25	2.13	0.88	0.69	4.27333	1.23333
gene4250	LOC113804201	uncharacterized LOC113804201	0.043	-4.52388	0.0300209	yes	down	0.02	0.04	0.56	0.02	0	0	0.206667	0.00666667
gene6768	LOC113807015	myosin heavy chain, muscle-like, transcript variant X2	0.03	-5.06544	0.0301092	yes	down	0.02	0.01	0.19	0	0	0	0.0733333	0
gene19119	LOC113820743	poly [ADP-ribose] polymerase 3-like	0.357	-1.48739	0.0302692	yes	down	2.3	2.02	9.19	1.11	1.32	1.52	4.50333	1.31667
gene4795	LOC113804810	ETS homologous factor-like	0.024	-5.36883	0.0320319	yes	down	0.19	0	0.47	0	0	0	0.22	0
gene6915	LOC113807194	uncharacterized LOC113807194	0.034	-4.89009	0.0331405	yes	down	9.88	14.29	2.06	0	0	0	8.74333	0
gene25697	LOC113828003	aspartate aminotransferase-like	0.391	-1.35446	0.0335293	yes	down	1.45	0.93	0.81	0.63	0.24	0.33	1.06333	0.4
gene3269	LOC113803124	uncharacterized LOC113803124, transcript variant X1	0.198	-2.33333	0.0351931	yes	down	0.3	0.3	0.23	0.06	0.06	0.05	0.276667	0.0566667
gene12030	LOC113812857	protein N-terminal asparagine amidohydrolase-like	0.434	-1.20284	0.0352816	yes	down	1.04	0.76	0.52	0.52	0.3	0.17	0.773333	0.33
gene24496	LOC113826666	uncharacterized LOC113826666	0.5	-1.00074	0.036011	yes	down	10.65	6.88	33.48	10.22	6.56	5.1	17.0033	7.29333
gene12407	LOC113813286	peritrophin-48-like	0.038	-4.72517	0.0361144	yes	down	0.97	0.57	0.32	0	0	0	0.62	0
gene11430	LOC113812181	suppressor of tumorigenicity 14 protein-like	0.396	-1.33467	0.0365125	yes	down	1.52	0.65	3.28	0.64	0.94	0.28	1.81667	0.62
gene7247	LOC113807551	nuclear pore complex protein Nup98-Nup96-like, transcript variant X4	0.287	-1.80238	0.0386278	yes	down	17.95	9.92	111.11	13.64	11.18	7.92	46.3267	10.9133
gene11791	LOC113812593	cell division cycle-associated protein 7-like	0.471	-1.08769	0.0386337	yes	down	0.8	0.76	0.86	0.36	0.46	0.24	0.806667	0.353333
gene18246	LOC113819792	protein escargot-like	0.036	-4.77623	0.0400334	yes	down	0.02	0.1	0.24	0	0	0	0.12	0
gene7146	LOC113807464	translation initiation factor IF-2-like	0.399	-1.32582	0.0408553	yes	down	0.85	0.62	0.59	0.2	0.32	0.24	0.686667	0.253333
gene384	LOC113803713	uncharacterized LOC113803713	0.113	-3.14626	0.0419853	yes	down	0.18	0	3.06	0.21	0.06	0.03	1.08	0.1
gene6282	LOC113806490	GTP cyclohydrolase 1-like	0.384	-1.37949	0.042545	yes	down	3.88	6.16	29.77	3.87	3.84	4.81	13.27	4.17333
gene26279	LOC113828647	cullin-4B-like	0.401	-1.3191	0.0427972	yes	down	3.49	2.34	8.01	1.51	1.6	1.45	4.61333	1.52
gene7165	LOC113807441	uncharacterized LOC113807441, transcript variant X2	0.265	-1.91841	0.042801	yes	down	0.18	0.53	3.19	0.4	0.34	0.15	1.3	0.296667
gene25442	LOC113827732	trypsin-like	0.184	-2.44169	0.0428106	yes	down	0.18	0.42	1	0.13	0.09	0.04	0.533333	0.0866667
gene9865	LOC113810401	39S ribosomal protein L9, mitochondrial-like	0.027	-5.215	0.0442319	yes	down	0	0.36	1.2	0	0	0	0.52	0
gene10689	LOC113811356	UDP-GlcNAc:betaGal beta-1,3-N-acetylglucosaminyltransferase-like protein 1, transcript variant X1	0.307	-1.7041	0.0444344	yes	down	0.47	1.41	0.78	0.28	0.2	0.31	0.886667	0.263333
gene5776	LOC113805930	uncharacterized LOC113805930	0.038	-4.70827	0.0444915	yes	down	0.02	0.02	0.12	0	0	0	0.0533333	0
gene14343	LOC113815433	histone H2A	0.129	-2.95133	0.0453292	yes	down	2.07	0.68	2.44	0	0.57	0	1.73	0.19
gene10983	LOC113811681	myc-associated zinc finger protein-like	0.068	-3.88607	0.0462996	yes	down	1.03	0.32	0.64	0	0.11	0	0.663333	0.0366667
gene12452	LOC113813320	open rectifier potassium channel protein 1-like, transcript variant X1	0.458	-1.12769	0.046544	yes	down	1.16	1	1.8	0.6	0.9	0.17	1.32	0.556667
gene26627	LOC113829034	threonine-rich protein-like	0.46	-1.1206	0.0472934	yes	down	15.27	2.9	12.66	5.98	4.05	1.76	10.2767	3.93
gene24242	LOC113826388	S-phase kinase-associated protein 2-like	0.352	-1.50591	0.0483126	yes	down	0.32	0.24	0.43	0.09	0.16	0.06	0.33	0.103333
gene22031	LOC113823951	uncharacterized LOC113823951	0.286	-1.80702	0.0495248	yes	down	0.43	0.55	1.11	0.24	0.1	0.25	0.696667	0.196667
